# Supplementary material for: An Aptamer-Based Lateral Flow Biosensor for Low-Cost, Rapid and Instrument-Free Detection of Ochratoxin A in Food Samples
Source: Molecules. 2023 Dec 17;28(24):8135. doi: 10.3390/molecules28248135 (PMC10746035; doi:10.3390/molecules28248135)
Supplement: Supplementary file 1 [file molecules-28-08135-s001.zip]

Archive with 1 entries (1 files):
- molecules-2782029-supplementary.pdf
